# Supplementary material for: Anti-Swelling Dual-Network Zwitterionic Conductive Hydrogels for Flexible Human Activity Sensing
Source: Polymers (Basel). 2025 Aug 16;17(16):2230. doi: 10.3390/polym17162230 (PMC12389484; doi:10.3390/polym17162230)
Supplement: Supplementary file 1 [file polymers-17-02230-s001.zip]

Archive with 5 entries (5 files):
- Movie S1.mp4
- Movie S2.mp4
- Movie S3.mp4
- Movie S4.mp4
- polymers-3733723-supplementary.pdf
